# Supplementary material for: Rapid Authentication of Flowers of Panax ginseng and Panax notoginseng Using High-Resolution Melting (HRM) Analysis
Source: Molecules. 2026 Jan 27;31(3):441. doi: 10.3390/molecules31030441 (PMC12898732; doi:10.3390/molecules31030441)
Supplement: Supplementary file 1 [file molecules-31-00441-s001.zip]

Archive with 1 entries (1 files):
- molecules-4022409-supplementary.pdf
